# Supplementary material for: Identification of a Novel Calcium Binding Motif Based on the Detection of Sequence Insertions in the Animal Peroxidase Domain of Bacterial Proteins
Source: PLoS One. 2012 Jul 13;7(7):e40698. doi: 10.1371/journal.pone.0040698 (PMC3396595; doi:10.1371/journal.pone.0040698)
Supplement: Table S1 — Detailed sequence analysis of the insertions interrupting the ANP-like domains of bacterial proteins. (XLSX) [file pone.0040698.s005.xlsx]

## Sheet: Hoja1
Table S1. Detailed sequence analysis of the insertions interrupting the ANP-like domains of bacterial proteins.
		Uniprot code	coordinates of Profile PS50292 in the protein sequence (release 20.66)(1)	location of G-x-D-x(6)-D/E-D/E (1)	sequence (2)	G-x-D-G-x(5)-D-D (intradomain)	G-x-D-G-x(5)-D-D (outside ANP-like domain)	G-x-D-G-x(5)-D-E (intradomain)	G-x-D-{G}-x(5)-D-D (intradomain)	G-x-D-{G}-x(5)-D-D (outside ANP-like domain)	G-x-D-{G}-x(5)-D/E-E (intradomain)	G-x-D-{G}-x(5)-{DD} (outside ANP-like)
		Q88JT6
			43-880	130 - 140:	GiDgvfgtaDD	1
				215 - 225:	GaDgvvgtaDD	1
				275 - 285:	GaDgkfgtaDD	1
				347 - 357:	GaDgiagtaDD	1
				754 - 764:	GaDgiagtaDD	1
			1536-2426	1668 - 1678:	GmDgqfgttDD	1
				1753 - 1763:	GpDgilgnaDD	1
				1814 - 1824:	GaDgrfgtaDD	1
				1881 - 1891:	GlDgiagtaDD	1
				2289 - 2299:	GkDgvlgtaDD	1
				3225 - 3235:	GdDpdflngED							1
		A5W572
			43 - 880	130 - 140:	GiDgvfgtaDD	1
				215 - 225:	GaDgvvgtaDD	1
				275 - 285:	GaDgkfgtaDD	1
				347 - 357:	GaDgiagtaDD	1
				754 - 764:	GaDgiagtaDD	1
			1536 - 2426	1668 - 1678:	GmDgqfgttDD	1
				1753 - 1763:	GpDgilgnaDD	1
				1814 - 1824:	GaDgrfgtaDD	1
				1881 - 1891:	GlDgiagtaDD	1
				2289 - 2299:	GkDgvlgtaDD	1
				3225 - 3235:	GdDpdflngED							1
		B0KJL7
			32 - 869	119 - 129:	GiDgvfgtaDD	1
				204 - 214:	GaDgvvgtaDD	1
				264 - 274:	GaDgkfgtaDD	1
				336 - 346:	GaDgiagtaDD	1
				743 - 753:	GkDgiagtaDD	1
			1525 - 2415	1657 - 1667:	GmDgqfgttDD	1
				1742 - 1752:	GpDgilgnaDD	1
				1803 - 1813:	GaDgkfgtaDD	1
				1870 - 1880:	GvDgiagtaDD	1
				2278 - 2288:	GkDgvlgtaDD	1
				3214 - 3224:	GdDadllngED							1
		Q1YMS2
			30 - 866	237 - 247:	GeDgvlgtaDD	1
				352 - 362:	GpDgipntaDD	1
				833 - 843:	GpDgirgtgDD	1
				1313 – 1323:	GkDvifvgpDD					1
				1377 - 1387:	GhDvmfagnDE							1
				2024 – 2034:	GsDtlngdeDD					1
				2071 - 2081:	GtDtlsingDE							1
			2296 - 2983
		B7KW13
			62 - 938	271 - 281:	GqDglagtaDD	1
				905 - 915:	GpDgirgtaDD	1
				1456 - 1466:	GhDvmfaggDE							1
			2525 - 3198
				3223 - 3233:	GgDaggdedED							1
				3242 - 3252:	GgDdpgddeDD					1
		B1Y442
			30 - 856	197 - 207:	GdDgilgnaDD	1
				228 - 238:	GaDgvvgtsDD	1
		A9W3A5
			64 - 940	273 - 283:	GqDglagtaDD	1
				907 - 917:	GpDgirgtaDD	1
				1458 - 1468:	GhDvmfaggDE							1
			2527 - 3209
				3206 - 3216:	GgDpdededED							1
				3242 - 3252:	GgDdpgddeDD					1
		Q13AU2
			52 - 920	262-272:	GpDgiagtgDE			1
				393 - 403:	GdDgipntaDD	1
				887 - 897:	GpDgirgtaDD	1
				1052 - 1062:	GkDvvfvgvDD					1
				1116 - 1126:	GhDvmfagsEE							1
			2077 - 2753
				2812 - 2822:	GdDnivafaDD					1
		C7CGY0
			95 - 971	304 - 314:	GqDglagtaDD	1
				938 - 948:	GpDgirgtaDD	1
				1489 - 1499:	GhDvmfaggDE							1
			2558 - 3240
				3273 - 3283:	GgDdpgddeDD					1
		Q07SX1
			52 - 918:	262-272	GpDgvagtgDE			1
				393 - 403:	GaDgipntaDD	1
				887 - 897:	GpDgirgtaDD	1
				1052 - 1062:	GkDvvfvgvDD					1
				1116 - 1126:	GhDvmfagsEE							1
			2083-2749
				2755 - 2765:	GdDetddedDD					1
		A0JUB7
			101 - 879	287 - 297:	GpDgvlgtaDD	1
		Q11K84
			224 - 1001	337 - 347:	GpDgvlgtaDD	1
				452 - 462:	GpDgipntdDD	1
				968 - 978:	GpDgvrgteDD	1
				2631 - 2641:	GdDdgahddDE							1
				2758 - 2768:	GdDmivaqaDD					1
		B8HDW8
			95 - 948	281 - 291:	GpDhdfgtaDD				1
				309 - 319:	GqDgilgtaDD	1
				650 - 660:	GpDgvwgtqDD	1
		A5PER4
			33 - 918:	234 - 244:	GpDgipftaDD	1
				363 - 373:	GaDgipntaDD	1
				881 - 891:	GpDgirgteDD	1
		A3XF15
			644 - 1411	777 - 787:	GpDgilgtaDD	1
				1496 - 1506:	GdDisflhgED							1
				1526 - 1536:	GnDailmgrDD					1
			2350 - 3036
				3248 - 3258:	GtDrgsvttEE							1
		C6MFN2
		replaced with	42 - 849	220 - 230:	GdDpltvgvDE						1
		F9ZG92		252 - 262:	GnDgimgtgDD	1
				858 - 868:	GpDtirytgED							1
		Q0G341
			323 - 1054	549 - 559:	GpDgipntaDD	1
				1023 - 1033:	GpDgikgteDD	1
				1144 - 1154:	GnDiildagDE							1
				1245 - 1255:	GhDvmfagsDE							1
				1895 - 1905:	GaDllngngDD					1
				1942 - 1952:	GtDalsvngDE							1
			2162 - 2650
		B7L1G6
			41 - 910	277 - 287:	GaDgilgtaDD	1
				392 - 402:	GpDsllgtaDD				1
		B7KRS2
			41 - 910	277 - 287:	GaDgilgtaDD	1
				392 - 402:	GpDgllgtvDD	1
		A6E280
			304 - 1085	428 - 438:	GaDgiagtaDD	1
				458 - 468:	GaDgvlgtaDD	1
				574 - 584:	GaDgipntaDD	1
				1052 - 1062:	GaDgirgteDD	1
				1173 - 1183:	GnDiildsgDE							1
				1274 - 1284:	GhDvmfagsDE							1
				1756 - 1766:	GaDvlnggaDD					1
			2019 - 2698
				2703 - 2713:	GdDdnatdgDD					1
				2711 - 2721:	GdDdtaggdED							1
				2726 - 2736:	GdDdtadgdED							1
		B5IMQ8
EF-hand calcium-binding domain :	1216 - 1228: DLNQDGVLNglDF		140 - 903	250 - 260:	GaDgipgtaDD	1
				1571 - 1581:	GaDgiagtaDD		1
		A6FV45
			644 - 1413	777 - 787:	GpDgilgtaDD	1
				1498 - 1508:	GdDvsflhgED							1
				1528 - 1538:	GnDailmgsDD					1
		A6FKA5
			90 - 858	223 - 233:	GpDgilgtaDD	1
				943 - 953:	GdDvsflhgED							1
				973 - 983:	GnDailmgsDD					1
		C1M4J7
			42-806
				867 - 877:	GgDdrldggDE							1
		A6FKA4
			58 - 756:
				1148 - 1158:	GtDrgsvttEE							1
		A4CT40
			66 - 882:	358 - 368:	GkDktfsvmEE						1
		A6FV44
			169 - 867:
				1259 - 1269:	GtDrgsvttEE							1
						68	1	2	2	16	2	28
(1) in blue N-terminal ANP-like domain; in green C-terminal ANP-like domain; in black those outside ANP-like domain
					(2) number of each type of insertions
					68	G-x-D-G-x(5)-D-D (intradomain)
					1	G-x-D-G-x(5)-D-D (outside ANP-like domain, this sequence has a long C-fragment)
					2	G-x-D-G-x(5)-D-E (intradomain)
					71
					4	G-x-D-{G}-x(5)-D/E-D/E (intradomain)
					44	G-x-D-{G}-x(5)-D/E-D/E (outside ANP-like domain)
					48
					28	G-x-D-{G}-x(5)-{DD} (outside ANP-like)
					{G} any amino acid except Gly
					{DD} any of the three combinations DE, ED, EE
