# Supplementary material for: Identification of a Novel Calcium Binding Motif Based on the Detection of Sequence Insertions in the Animal Peroxidase Domain of Bacterial Proteins
Source: PLoS One. 2012 Jul 13;7(7):e40698. doi: 10.1371/journal.pone.0040698 (PMC3396595; doi:10.1371/journal.pone.0040698)
Supplement: Table S2 — Random occurrence and hits number of motif G-x-D-G-x(5)-D-D and some of its variants in the databank. (XLSX) [file pone.0040698.s006.xlsx]

## Sheet: Hoja1
Table S2. Random occurrence and hits number of motif G-x-D-G-x(5)-D-D and some of its variants in the databank.
sequence	Frecuency (per 100,000)	% ANP-like inserts	Expected hits (Total)	Hits (Total)	Ratio	Expected hits (Bacteria)	Hits (Bacteria)		Ratio (Bacteria)	Expected hits (Eukaryota)	Hits (Eukaryota)	Ratio (Eukaryota)	Expected hits (Viruses)	Hits (Viruses)	Ratio (Viruses)	Expected hits (Archaea)	Hits (Archaea)	Ratio (Archaea)
G-x-D-G-x(5)-D-D	29	91	5282.41	8122	1.53756	3327	3801		1.14247	1479	3951	2.6714
G-x-D-G-x-x-[GN]-[NT]-x-D-D	0.33	90	60.11	488	8.11845	37.87	401		10.5889	16.83	59	3.50564	4.2	24	5.71429	1.2022	4	3.32722
G-x-D-G-x-x-[GN]-[NT]-[AT]-D-D	0.0441211	78.3784	8.03	158	19.6762	5	153		30.6	2.25	2	0.888889
G-x-D-G-x-x-[GN]-[NT]-[AET]-D-D	0.0644876	82.4324	11.74	312	26.5758	7.4	306		41.3514	3.28	3	0.914634
G-x-D-G-x-x-[GN]-[NT]-E-D-D	0.0203665	4.05405	3.709	154	41.5206	2.33	153		65.6652	1.03	1	0.970874
G-x-D-G-x-x-[GN]-[NT]-D-D-D	0.0171102	1.35135	3.11	55	17.6849	1.96	23		11.7347	0.87	30	34.4828
G-x-D-G-x-x-[GN]-[NT]-[ATED]-D-D	0.0815978	83.7838	14.86	367	24.6972	9.36	329		35.1496	4.16	33	7.93269	1.0404	4	3.84468	0.2972	1	3.36474
G-x-D-G-x-x-[GN]-[NT]-[ATED]-D-D/ G-x-D-G-x-x-[GN]-[NT]-x-D-D							0.820449				0.559322
Release 2011_11 of 16-Nov-2011 of UniProtKB/TrEMBL contains 18215214 sequence entries,
